# Supplementary material for: A Benchmark Evaluation of Adaptive Image Compression for Multi Picture Object Stereoscopic Images
Source: J Imaging. 2021 Aug 23;7(8):160. doi: 10.3390/jimaging7080160 (PMC8404914; doi:10.3390/jimaging7080160)
Supplement: Supplementary file 1 [file jimaging-07-00160-s001.zip]

Archive with 1 entries (1 files):
- Supplementary Material rev2.pdf
